# Supplementary material for: Full-Length Genomic RNA of Foot-and-Mouth Disease Virus Is Infectious for Cattle by Injection
Source: Viruses. 2022 Aug 30;14(9):1924. doi: 10.3390/v14091924 (PMC9503123; doi:10.3390/v14091924)
Supplement: Supplementary file 1 [file viruses-14-01924-s001.zip]

Archive with 1 entries (1 files):
- viruses-1853581-supplementary.xlsx
